# Supplementary material for: Prothrombotic autoantibodies targeting platelet factor 4/polyanion are associated with pediatric cerebral malaria
Source: J Clin Invest. 2024 Apr 23;134(11):e176466. doi: 10.1172/JCI176466 (PMC11142751; doi:10.1172/JCI176466)
Supplement: Supporting data values [file jci-134-176466-s223.xlsx]

## Sheet: Figure 2
Panel A				Panel B					Panel C					Panel D					Panel E				Panel F				Panel G
anti-PF4/P IgA/IgM levels in OD				anti-PF4/P IgG levels in OD					anti-PF4/P IgG levels in OD					Paired Data, anti-PF4/P IgG levels in OD					Paired Data, anti-PF4/P IgG levels in OD				Paired Data, anti-PF4/P IgG levels in OD				Correlation plot
UM	CM			HC	NMC	UM	CM		Ret- Survivors	Ret+ Fatal	Ret+ Survivors	Ret+ Fatal		patient ID	Acute	30 Day	HC (unpaired)			Heparin				dsDNA			%Inhibition
0.307	0.887			0.382	0.1355	0.255	0.434		0.5485	0.164	0.447	0.502		3382	0.455	0.2725			Patient ID	0 U/mL	100U/mL			0 U/mL	200U/mL		HDH	dsDNA
0.419	0.9605			0.1895	0.2005	0.082			0.436	0.2145	0.6205	0.5845		3387	0.2005	0.2895			MP 3301	0.545	0.169		MP 3301	0.545	0.231		93.1	88.2
0.233	0.617			0.184	0.1285	0.175	0.455		0.759	0.3115	0.434	0.4335		3388	0.2265	0.184			MP 3312	0.485	0.305		MP 3312	0.485	0.296		83.8
0.167	0.66			0.1085	0.3915	0.188	0.2525		0.501	0.1245	0.414	0.8055		3390	0.1245	0.2315			MP 3315	0.447	0.139		MP 3315	0.447	0.219		83	61.5
0.4195	0.5205			0.182	0.1865	0.138	0.544		0.5055	0.2895	0.455	0.5085		3392	0.1765	0.331			MP 3320	0.467	0.496		MP 3320	0.467	0.591		80.1	67
0.331	0.627			0.1245	0.1565	0.174	0.2815		0.518	0.295	0.5125	0.8295		3393	0.3665	0.152			MP 3329	0.439	0.153		MP 3329	0.439	0.246		79.5	52.2
0.421	0.717			0.157	0.226	0.2025	0.11		1.205	0.263	0.544	0.166		3395	0.435	0.135			MP 3403	0.652	0.437		MP 3403	0.652	0.509		78.9	53.1
0.506	0.5195			0.132	0.2195	0.148	0.392		0.142	0.123	0.4115	0.179		3396	0.0865	0.2245			MP 3404	0.622	0.506		MP 3404	0.622	0.495		74.4	41.9
0.3975	0.638			0.1795	0.3075	0.143			0.3155	0.1825	0.481	0.381		3397	0.314	0.0995			MP 3416	0.408	0.327		MP 3416	0.408	0.352		69.6	32.3
0.2525	0.4285			0.12	0.221	0.2335	0.143		0.152		0.591	0.1955		3403	0.5345	0.1855			MP 3417	0.41	0.267		MP 3417	0.41	0.302		66.9	45.4
0.426	0.4895			0.149	0.2095	0.222	0.239		0.377		0.5345	0.309		3404	0.5995	0.6105			MP 3418	1.157	0.151		MP 3418	1.157	0.204		58.9	57.9
0.3605	0.557			0.28	0.1925	0.193	0.2365		0.3665		0.7055	0.333		3405	0.2615	0.3515			MP 3423	0.841	0.63		MP 3423	0.841	0.795		50.6	35.8
0.4545	0.86			0.127	0.183	0.231	0.241		0.24		0.507	0.3615		3406	0.328	0.2435			MP 3395	0.527	0.169		MP 3395	0.527	0.292		44	46.3
0.2745	0.6545			0.128	0.179	0.144	0.32725		0.2145		0.464			3407	0.2815	0.108			MP 3429	0.737	0.348		MP 3429	0.737	0.355		43	32.3
0.3595	0.4095			0.2045	0.1615	0.142	0.258		0.256		0.5045			3410	0.25	0.1585			MP 3431	0.442	0.187		MP 3431	0.442	0.324		42.7	47.9
0.283	0.4165			0.347	0.136	0.111			0.1765		0.6505			3411	0.268	0.1275			MP 3435	0.415	0.163		MP 3435	0.415	0.273		37.4	24.8
0.2795	0.3005			0.1575	0.305	0.184			0.1825		0.5995			3412	0.2695	0.192			MP 3440	0.545	0.371		MP 3440	0.545	0.411		37.2	28.6
0.3445	0.2675			0.2295	0.247	0.149	0.34		0.3725		0.429			3413	0.3205	0.127			MP 3442	0.419	0.19		MP 3442	0.419	0.263		35.2	33.6
0.408	0.1785			0.167	0.391	0.215	0.148333		0.298		0.435			3414	0.1705	0.168			MP 3304	0.425	0.302						27.6	6
0.49	0.4305			0.1285	0.276	0.262	0.2085		0.270333		0.63			3415	0.2435	0.2005			MP 3307	0.529	0.505						24.5	16.9
0.537	0.285			0.593	0.148	0.133	0.5125		0.1835		1.278			3417	0.5045	0.2325			MP 3309	0.494	0.283						21.3	23.2
0.162	0.285			0.1085		0.0975	0.6205		0.244		0.19975			3418	1.278	0.1015			MP 3311	0.46	0.407						13.8	27.3
0.555	0.2325			0.1505	0.1945	0.1805	0.235		0.328		0.1605			3419	0.334	0.284			MP 3330	0.621	0.569						9.5	20.6
0.281	0.1605			1.2215	0.157	0.244	0.3315		0.2115		0.3315			3420	0.464	0.1305			MP 3336	0.431	0.28						5.4	31.8
0.325	0.3145			0.1695	0.2145	0.2215	0.3315		0.314		0.239			3421	0.501	0.292			MP 3351	0.481	0.142
0.576	0.305			0.146	0.115	0.258	0.2015		0.2685		0.1675			3425	0.1535	0.141
0.905	0.226			0.1455	0.2675	0.188	0.1675		0.268		0.169			3428	0.239	0.1995
0.424	0.2755			0.1665	0.331	0.1205	0.18				0.2365			3430	0.25	0.3235
0.356	0.221			0.1365	0.1105	0.2505	0.130667				0.258			3433	0.1605	0.2425
0.526	0.3485			0.285	0.129	0.22	0.19975				0.235			3434	0.142	0.1045
0.642	0.466			0.138	0.2825	0.1935	0.2495				0.2495			3435	0.4115	0.239
0.508	0.312			0.137	0.1015	0.1915	0.447				0.18			3436	0.1855	0.1955
0.343	0.314			0.142		0.181	0.3815				0.32725			3438	0.1885	0.1585
0.38	0.2795			0.125	0.131	0.136	0.2115				0.130667			3439	0.085	0.136
0.441	0.349			0.1365	0.1155	0.1915	0.1115				0.3845			3440	0.544	0.175
0.471	0.283			0.109	0.1175	0.201	0.191				0.397			3441	0.2255	0.163
0.443	0.697			0.126	0.0945	0.2315					0.392			3445	0.397	0.1015
0.542	0.353			0.1135	0.133	0.2205	0.169				0.191			3446	0.326	0.1095
	0.333			0.162	0.137	0.149	0.1105				0.1115						0.382
	0.36			0.1515	0.078	0.149	0.414				0.2015						0.1895
	0.277			0.1685	0.1015	0.149	0.397				0.3815						0.184
	0.333			0.092	0.114	0.149	0.241				0.2115						0.1085
	0.533			0.1395	0.5835	0.149	0.3845				0.241						0.182
	0.3975			0.1085	0.1195	0.076	0.2005				0.143						0.1245
	0.2155			0.117	0.1155	0.1075	0.1605				0.2085						0.157
	0.4035			0.115	0.3935	0.3895	0.3805				0.241						0.132
	0.4995			0.1665	0.1025	0.095	0.343				0.1105						0.1795
	0.3235			0.105	0.109	0.0885	0.2255				0.34						0.12
	0.338			0.0995	0.1785	0.199	0.3655				0.148333						0.149
	0.466			0.097	0.1415	0.114					0.2005						0.28
	0.529			0.0855	0.0915	0.1585	0.225				0.3315						0.127
	0.442			0.098		0.102	0.3035				0.225						0.128
	0.7			0.1425		0.1005	0.259				0.3035						0.2045
	0.378			0.097		0.1085	0.168				0.2525						0.347
				0.1215		0.125	0.591				0.14						0.1575
				0.0955		0.113	0.481				0.168						0.2295
						0.09					0.3655						0.167
						0.155	0.14				0.3805						0.1285
						0.168	0.1465				0.085						0.593
						0.1215	0.4115				0.1465						0.1085
						0.216	0.1855				0.343						0.1505
						0.095	0.085				0.2255						1.2215
						0.1205	0.165				0.259						0.1695
						0.2615	0.63				0.1855						0.146
						0.1485	0.2				0.1535						0.1455
						0.1155	0.5345				0.0865						0.1665
						0.211	0.313				0.334						0.1365
						0.211	0.5045				0.2						0.285
						0.2145	0.6505				0.2435						0.138
						0.1485	0.1565				0.2615						0.137
						0.3135					0.25						0.142
						0.223	0.7055				0.1565						0.125
						0.2675	0.5995				0.3205						0.1365
						0.207	0.2615				0.25						0.109
						0.101	0.208				0.2695						0.126
						0.1915	0.2265				0.313						0.1135
						0.1605	0.1245				0.208						0.162
						0.1835	0.435				0.1245						0.1515
						0.387	0.0865				0.186						0.1685
						0.1905	0.186				0.202						0.092
						0.204	0.25				0.1705						0.1395
						0.2815	0.2695				0.2815						0.1085
						0.2465	0.3205				0.11						0.117
						0.4305	0.1705				0.165						0.115
						0.169	0.2435				0.1885						0.1665
						0.207	0.507				0.326						0.105
						0.242	1.278				0.2265						0.0995
						0.1845	0.334										0.097
						0.268	0.464										0.0855
						0.125	0.1535										0.098
						0.291	0.25										0.1425
						0.156	0.429										0.097
						0.241	0.202										0.1215
						0.1975	0.1885										0.0955
						0.165	0.326
						0.1645	0.8055
						0.189	0.309
						0.2505	0.4335
						0.234	0.381
						0.278	0.1955
						0.1515	0.333
						0.147	0.5845
						0.1925	0.502
						0.151	0.5085
						0.181	0.166
						0.2055	0.179
						0.1705	0.3615
						0.24	0.8295
						0.2595
						0.1955	0.152
						0.1895	0.2145
						0.143	0.24
						0.1655	0.3155
						0.5025	0.3665
						0.212	0.142
						0.3675	0.270333
						0.11
						0.1305	0.436
						0.204	0.5485
						0.1175
						0.1545	0.298
						0.157	0.1825
						0.2205	0.1765
						0.106	0.3725
							1.205
							0.314
							0.5055
							0.2115
							0.759
							0.244
							0.1835
							0.2685
							0.268
							0.501
							0.377
							0.256
							0.518
							0.328
							0.164
							0.2145
							0.1245
							0.2895
							0.3115
							0.263
							0.295
							0.123
							0.1825

## Sheet: Figure 3
Panel A				Panel B				Panel C				Panel D				Panel E				Panel F
Correlation Plot - paired data				Scatter plot sST2 levels				Correlation Plot - paired data				Correlation Plot - paired data				Scatter plot sCD40L levels				Correlation Plot - paired data
Patient ID	anti-PF4/p IgG	sST2		UM	Ret+ Survivors	Ret+ Fatal		Patient ID	sST2	Log10 Platelet count		Patient ID	anti-PF4/p IgG	sCD40L		UM	Ret+ Survivors	Ret+ Fatal		Patient ID	sST2	Log10 Platelet count
3337	147798	0.2115		47970.5	147798	419811		3337	147798	4.49136		3298	689.09	0.7055		2261.23	689.09	2306.09		3298	689.09	4.44716
3346	211758	0.258		263601	211758	517254		3346	211758	4.32222		3305	763.6	0.3655		1504.72	763.6	2201.87		3305	763.6	4.82607
3351	597108	0.481		150614	597108	466238		3351	597108	4.94448		3311	1931.66	0.447		2319.73	1931.66	2656.13		3311	1931.66	4.92428
3355	195223			461296	195223	966634		3355	195223	5.09691		3312	2239.22	0.591		2369.13	2239.22	2239.94		3312	2239.22	5.11394
3373	257163	0.19975		64742.3	257163	569514		3373	257163	4.51851		3316	4091.47	0.3035		3390.61	4091.47	3474.21		3316	4091.47	4.50515
3378	245579	0.3845		40840.4	245579			3378	245579	4.75587		3318	1870.25	0.1565		3550.62	1870.25	544.72		3318	1870.25	4.80618
3379	520948	0.1105		72817.6	520948			3379	520948	4.88081		3320	2306.09	0.5085		1705.16	2158.2	3879.19		3320	2306.09	4.63347
3380	419811	0.3615		360629	266657			3380	419811	4.73239		3321	2201.87	0.381		3538.35	518.52	6681.4		3321	2201.87	4.54407
3381	266657	0.1465		15046.6	676199			3381	266657	4.27875		3323	2656.13	0.4335		5004.28	557.83	4401.31		3323	2656.13	4.41497
3382	676199	0.455		16674.5	283954			3382	676199	4.75587		3324	2158.2	0.241		2090.19	1515.66	1332.16		3324	2158.2	4.85126
3383	283954	0.208		81026.9	298831			3383	283954	4.92428		3325	518.52	0.2085		4417.34	1686.77	2485.77		3325	518.52	4.82607
3384	517254	0.166		28719.3	318493			3384	517254	4.44716		3326	557.83	0.5125		3223.38	3539.46			3327	2239.94	4.60206
3385	298831	0.14		197657	204145			3385	298831	4.65321		3327	2239.94	0.8055		1519.97	981.09			3328	1515.66	4.8451
3386	318493	0.11		14170.9	308156			3386	318493	5.1959		3328	1515.66	0.259		1129.18	689.09			3329	3474.21	3.47712
3387	204145	0.2005		24349.4	180784			3387	204145	5.31175		3329	3474.21	0.502		2277.43	2171.84			3330	1686.77	4.69897
3388	308156	0.2265		133217	614166			3388	308156	5.64444		3330	1686.77	0.6205		4023.89	2850.01			3331	3539.46	5.0607
3389	466238	0.333		10373.1	149089			3389	466238	4.64345		3331	3539.46	0.3805		1029.52	496.69			3334	981.09	4.32222
3390	180784	0.1245		193227	413764			3390	180784	4.96379		3334	981.09	0.235		3866.84	2409.72			3336	689.09	4.69897
3395	614166	0.435		102817	297381			3395	614166	4.95904		3336	689.09	0.434		3306.18	1107.41			3337	2171.84	4.49136
3396	149089	0.0865		77517.4	770427			3396	149089	4.64345		3337	2171.84	0.2115		1805.07	3296.97			3339	496.69	4.27875
3399	413764	0.186		18621.2	431893			3399	413764	4.97772		3338	2850.01	0.3315		1266.39	4677.33			3340	2409.72	5.1271
3400	297381	0.2		178322	158196			3400	297381	4.6902		3339	496.69	0.2365		2016.17	2641.65			3342	1107.41	4.69897
3403	770427	0.5345		57266.9	732427			3403	770427	4.38021		3340	2409.72	0.169		1307.66	772.37			3343	3296.97	4.91381
3404	431893	0.5995		179786	300599			3404	431893	4.81291		3342	1107.41	0.241		1807.55	3158.21			3344	4677.33	4.63347
3405	158196	0.2615		149137	160194			3405	158196	4.79934		3343	3296.97	0.1115		1180.66	3871.02			3346	2641.65	4.32222
3407	732427	0.2815		53515.4	145073			3407	732427	5.05308		3344	4677.33	0.32725		1255.34	1164.24			3347	772.37	4.82607
3408	300599	0.313		269792	263779			3408	300599	4.90849		3346	2641.65	0.258		851.79	2608.19			3350	3158.21	4.63347
3410	160194	0.25		99762.7	206349			3410	160194	4.79934		3347	772.37	0.191		1223.42	5008.44			3351	3871.02	4.94448
3412	145073	0.2695		63281.4	221127			3412	145073	4.86923		3350	3158.21	0.2525		1383.08	3712.59			3352	1164.24	4.85733
3413	263779	0.3205		12974.1	521730			3413	263779	4.81291		3351	3871.02	0.481		1424.92	3705.74			3354	544.72	4.30103
3414	206349	0.1705		155858	387485			3414	206349	5.04922		3352	1164.24	0.3315		1824.99	3399.98			3355	2608.19	5.09691
3415	221127	0.2435		83065.2	106749			3415	221127	4.78533		3354	544.72	0.1955		1169.95	4470.86			3362	5008.44	4.91381
3416	521730	0.507		243828	634584			3416	521730	4.53148		3362	5008.44	0.34		4105.32	3357.87			3366	3712.59	4.5563
3417	387485	0.5045		39058.9	176500			3417	387485	4.77085		3366	3712.59	0.18		1451.32	3530.01			3373	3705.74	4.51851
3418	106749	1.278		216564	256219			3418	106749	5.19033		3373	3705.74	0.19975		2239.23	4502.18			3375	3399.98	5.20412
3419	634584	0.334		87213.7	164522			3419	634584	4.6721		3375	3399.98	0.165		1949.83	4088.29			3378	4470.86	4.75587
3420	176500	0.464		87185.9	223462			3420	176500	4.73239		3378	4470.86	0.3845		2116.05	3739.69			3379	3357.87	4.88081
3423	966634	0.8295		12422.2	161534			3423	966634	4.20412		3379	3357.87	0.1105		974.49	9145.61			3380	3879.19	4.73239
3425	256219	0.1535		514107	383792			3425	256219	4.59106		3380	3879.19	0.3615		1261.19	8275.25			3381	3530.01	4.27875
3427	569514	0.179		63602.3	315505			3427	569514	4.53148		3381	3530.01	0.1465		658.43	10863.5			3382	4502.18	4.75587
3428	164522	0.239		14737.2	652719			3428	164522	4.89209		3382	4502.18	0.455		1759.88	5038.36			3383	4088.29	4.92428
3429	223462	0.6505		763578	25131.4			3429	223462	4.79239		3383	4088.29	0.208		1080.22	8360.81			3384	6681.4	4.44716
3430	161534	0.25		300188	285880			3430	161534	4.83885		3384	6681.4	0.166		2679.6	4175.27			3385	3739.69	4.65321
3431	383792	0.429			86465.8			3431	383792	4.89763		3385	3739.69	0.14		2128.1	5094.94			3386	9145.61	5.1959
3433	315505	0.1605			165945			3433	315505	4.66276		3386	9145.61	0.11		794.31	4105.35			3387	8275.25	5.31175
3435	652719	0.4115			394300			3435	652719	4.54407		3387	8275.25	0.2005		759.23	4018.32			3388	10863.5	5.64444
3436	25131.4	0.1855			9972.45			3436	25131.4	5.52763		3388	10863.5	0.2265		1106.83	4197.2			3389	4401.31	4.64345
3437	285880	0.202			612401			3437	285880	4.97772		3389	4401.31	0.333		4024.29	3073.45			3390	5038.36	4.96379
3438	86465.8	0.1885			172251			3438	86465.8	5.21748		3390	5038.36	0.1245		1851.43	1442.4			3395	8360.81	4.95904
3439	165945	0.085			145107			3439	165945	5.47567		3395	8360.81	0.435		746.06	1721.65			3396	4175.27	4.64345
3440	394300	0.544						3440	394300	4.36173		3396	4175.27	0.0865		2940.86	1721.65			3399	5094.94	4.97772
3441	9972.45	0.2255						3441	9972.45	4.716		3399	5094.94	0.186		1531.32	3455.41			3400	4105.35	4.6902
3442	612401	0.414						3442	612401	4.74036		3400	4105.35	0.2		2238.03	1016.11			3403	4018.32	4.38021
3445	172251	0.397						3445	172251	4.80618		3403	4018.32	0.5345		3784.35	2250.68			3404	4197.2	4.81291
3446	145107	0.326						3446	145107	5.23553		3404	4197.2	0.5995		3109.06	1192.52			3405	3073.45	4.79934
												3405	3073.45	0.2615		1537.68	1207.22			3407	1442.4	5.05308
												3407	1442.4	0.2815		4869.95	1354.21			3408	1721.65	4.90849
												3408	1721.65	0.313		4644.38	2015.57			3410	1721.65	4.79934
												3410	1721.65	0.25		6887.76	2882.47			3412	3455.41	4.86923
												3412	3455.41	0.2695		4296.89	2118.43			3413	1016.11	4.81291
												3413	1016.11	0.3205		4852.48	5291.37			3414	2250.68	5.04922
												3414	2250.68	0.1705		3826.89	10672.4			3415	1192.52	4.78533
												3415	1192.52	0.2435		6612.84	1460.31			3416	1207.22	4.53148
												3416	1207.22	0.507		4453.48	1048.61			3417	1354.21	4.77085
												3417	1354.21	0.5045		4018.54	4398.38			3418	2015.57	5.19033
												3418	2015.57	1.278		3407.64	3722.28			3419	2882.47	4.6721
												3419	2882.47	0.334		3861.79	4792.54			3420	2118.43	4.73239
												3420	2118.43	0.464		6440.84	4365.48			3423	1332.16	4.20412
												3423	1332.16	0.8295		3320.19	3540.23			3425	5291.37	4.59106
												3425	5291.37	0.1535		3232.46	4825.34			3427	2485.77	4.53148
												3427	2485.77	0.179		6595.37	2875.47			3428	10672.4	4.89209
												3428	10672.4	0.239		4678.94	3141.93			3429	1460.31	4.79239
												3429	1460.31	0.6505		9077.64	4529.89			3430	1048.61	4.83885
												3430	1048.61	0.25		4336.73	3738.82			3431	4398.38	4.89763
												3431	4398.38	0.429		3293.82	7041.08			3433	3722.28	4.66276
												3433	3722.28	0.1605		1251.32	8945.49			3435	4792.54	4.54407
												3435	4792.54	0.4115		2368.23				3436	4365.48	5.52763
												3436	4365.48	0.1855		1751.05				3437	3540.23	4.97772
												3437	3540.23	0.202		1368.91				3438	4825.34	5.21748
												3438	4825.34	0.1885		2022.92				3439	2875.47	5.47567
												3439	2875.47	0.085		1956.79				3440	3141.93	4.36173
												3440	3141.93	0.544		2044.96				3441	4529.89	4.716
												3441	4529.89	0.2255		2177.21				3442	3738.82	4.74036
												3442	3738.82	0.414		1133.72				3445	7041.08	4.80618
												3445	7041.08	0.397		2485.77				3446	8945.49	5.23553
												3446	8945.49	0.326		4248.61
																2845.74
																2015.57
																972.005
																2138.16
																2373.57
																1237.88
																2239.15
																2574.72
																2272.78
																2138.16
																2775.34
																2708.52
																3771.88
																2104.47

## Sheet: Figure 4
Panel A				Panel B								Panel C				Panel D				Panel E				Panel F
				Relative % platelet activation (%CD62p+)								Correlation Plot - Paired Data				Correlation Plot - Paired Data				Correlation Plot - Paired Data				Correlation Plot - Paired Data
Correlation Plot - Paired Data				UM		CM		HIT+ Adults
Patient ID	anti-PF4/P IgG	Log10 Platelet Count		PF4	HDH	PF4	HDH	PF4	HDH	ADP		Patient ID	anti-PF4/P IgG	% platelet activation		Patient ID	Log10 platelet count	% platelet activation		Patient ID	Log10 platelet count	anti-PF4/P IgG		Patient ID	anti-PS IgG	% platelet activation
3298	0.7055	4.44716		4.2092	0	43.7198	32.2026	69.9882	48.3585	86.4547		126	0.4305	4.2092		126		4.2092		126		0.4305		88	16.6173	2.87792
3300	0.5845	4.36173		16.6173	5.85801	17.0014	10.2763	54.0413	19.5749	83.6153		88	0.3895	16.6173		88	5.56229	16.6173		88	5.56229	0.3895		90	0	3.10037
3301	0.63	5.14613		0	0	39.7615	47.28	55.2307	28.4349	97.9025		90	0.0885	0		90		0		90		0.0885		91	0	3.60803
3305	0.3655	4.82607		0	0	8.87949	0	32.7834	0	95.6315		91	0.199	0		91	5.41162	0		91	5.41162	0.199		100	0	5.71833
3311	0.447	4.92428		0	0	13.2343	0	41.1321	35.9343			100	0.155	0		100		0		100		0.155		104	0	2.62629
3312	0.591	5.11394		0	0	27.7462	13.2606					104	0.095	0		104	5.08279	0		104	5.08279	0.095		110	32.0755
3316	0.3035	4.50515		25.3388	0	35.7314	55.0494					119	0.1605	25.3388		119		25.3388		119		0.1605		112	41.7816	2.88254
3318	0.1565	4.80618		32.0755	19.7101	22.7812	19.7511					110	0.211	32.0755		110	5.42488	32.0755		110	5.42488	0.211		114	0	6.81119
3320	0.5085	4.63347		41.7816	17.8966	33.7597	58.1736					112	0.1485	41.7816		112	5.39094	41.7816		112	5.39094	0.1485		115	42.7539	4.4383
3321	0.381	4.54407		0	0	36.8505	26.1663					114	0.223	0		114		0		114		0.223		116	27.367	6.2491
3323	0.4335	4.41497		42.7539	0	29.8092	13.2972					115	0.2675	42.7539		115	5.48572	42.7539		115	5.48572	0.2675		117	30.7968	3.41917
3324	0.241	4.85126		27.367	0	43.8867	33.906					116	0.207	27.367		116		27.367		116		0.207		119	25.3388	3.42726
3325	0.2085	4.82607		30.7968	0	24.2751	20.8188					117	0.101	30.7968		117		30.7968		117		0.101		126	4.2092	4.78385
3327	0.8055	4.60206				24.4284	4.27481					3387	0.2005	43.7198		3387	5.31175	43.7198		3387	5.31175	0.2005		3387	43.7198	2.11876
3328	0.259	4.8451				32.2284	16.4931					3388	0.2265	17.0014		3388	5.64444	17.0014		3388	5.64444	0.2265		3388	17.0014	6.09536
3329	0.502	3.47712				35.2177	0					3389	0.333	39.7615		3389	4.64345	39.7615		3389	4.64345	0.333		3389	39.7615	3.51651
3330	0.6205	4.69897				33.2425	23.6052					3392	0.1765	8.87949		3392	4.97772	8.87949		3392	4.97772	0.1765		3392	8.87949	3.1534
3331	0.3805	5.0607				38.2325	0					3393	0.3665	13.2343		3393	4.77085	13.2343		3393	4.77085	0.3665		3393	13.2343	2.3562
3334	0.235	4.32222				8.33333	0					3398	0.295	27.7462		3398	4.77085	27.7462		3398	4.77085	0.295		3398	27.7462	7.70995
3336	0.434	4.69897				48.3289	36.6574					3444	0.256	35.7314		3444	4.65321	35.7314		3444	4.65321	0.256		3402	32.2284	4.20855
3337	0.2115	4.49136				47.8796	32.006					3403	0.5345	22.7812		3403	4.38021	22.7812		3403	4.38021	0.5345		3403	22.7812	5.50532
3339	0.2365	4.27875				37.8975	16.4216					3404	0.5995	33.7597		3404	4.81291	33.7597		3404	4.81291	0.5995		3404	33.7597	3.47159
3340	0.169	5.1271				36.3083	15.9091					3416	0.507	36.8505		3416	4.53148	36.8505		3416	4.53148	0.507		3415	35.2177	2.05993
3342	0.241	4.69897				26.5823	0					3417	0.5045	29.8092		3417	4.77085	29.8092		3417	4.77085	0.5045		3416	36.8505	4.61413
3343	0.1115	4.91381				43.2406	43.5428					3418	1.278	43.8867		3418	5.19033	43.8867		3418	5.19033	1.278		3417	29.8092	10.4294
3344	0.32725	4.63347				1.95228	16.9118					3420	0.464	24.2751		3420	4.73239	24.2751		3420	4.73239	0.464		3418	43.8867	3.92067
3346	0.258	4.32222										3421	0.501	24.4284		3421	5.13672	24.4284		3421	5.13672	0.501		3420	24.2751	4.0238
3347	0.191	4.82607										3402	0.263	32.2284		3402	4.77815	32.2284		3402	4.77815	0.263		3421	24.4284	4.52339
3350	0.2525	4.63347										3415	0.2435	35.2177		3415	4.78533	35.2177		3415	4.78533	0.2435		3423	47.8796	6.45049
3351	0.481	4.94448										3426	0.3115	33.2425		3426	4.5682	33.2425		3426	4.5682	0.3115		3426	33.2425	2.97449
3352	0.3315	4.85733										3427	0.179	38.2325		3427	4.53148	38.2325		3427	4.53148	0.179		3427	38.2325	2.14925
3353	0.392	4.81291										3430	0.25	8.33333		3430	4.83885	8.33333		3430	4.83885	0.25		3429	37.8975	2.85714
3354	0.1955	4.30103										3433	0.1605	48.3289		3433	4.66276	48.3289		3433	4.66276	0.1605		3430	8.33333	2.26204
3357	0.3815	4.39794										3423	0.8295	47.8796		3423	4.20412	47.8796		3423	4.20412	0.8295		3431	36.3083
3360	0.2015	5										3429	0.6505	37.8975		3429	4.79239	37.8975		3429	4.79239	0.6505		3433	48.3289
3362	0.34	4.91381										3431	0.429	36.3083		3431	4.89763	36.3083		3431	4.89763	0.429		3435	26.5823	2.19479
3363	0.1675	5.08279										3435	0.4115	26.5823		3435	4.54407	26.5823		3435	4.54407	0.4115		3440	43.2406	3.22353
3364	0.148333	5.18469										3440	0.544	43.2406		3440	4.36173	43.2406		3440	4.36173	0.544		3442	1.95228	2.88762
3366	0.18	4.5563										3442	0.414	1.95228		3442	4.74036	1.95228		3442	4.74036	0.414		3444	35.7314	2.50634
3367	0.343	4.5563
3368	0.130667	4.64345
3369	0.143	4.79934
3370	0.225	4.39794
3373	0.19975	4.51851
3374	0.168	4.73239
3375	0.165	5.20412
3376	0.2495	4.41497
3377	0.309	4.50515
3378	0.3845	4.75587
3379	0.1105	4.88081
3380	0.3615	4.73239
3381	0.1465	4.27875
3382	0.455	4.75587
3383	0.208	4.92428
3384	0.166	4.44716
3385	0.14	4.65321
3386	0.11	5.1959
3387	0.2005	5.31175
3388	0.2265	5.64444
3389	0.333	4.64345
3390	0.1245	4.96379
3395	0.435	4.95904
3396	0.0865	4.64345
3399	0.186	4.97772
3400	0.2	4.6902
3403	0.5345	4.38021
3404	0.5995	4.81291
3405	0.2615	4.79934
3407	0.2815	5.05308
3408	0.313	4.90849
3410	0.25	4.79934
3412	0.2695	4.86923
3413	0.3205	4.81291
3414	0.1705	5.04922
3415	0.2435	4.78533
3416	0.507	4.53148
3417	0.5045	4.77085
3418	1.278	5.19033
3419	0.334	4.6721
3420	0.464	4.73239
3423	0.8295	4.20412
3425	0.1535	4.59106
3427	0.179	4.53148
3428	0.239	4.89209
3429	0.6505	4.79239
3430	0.25	4.83885
3431	0.429	4.89763
3433	0.1605	4.66276
3435	0.4115	4.54407
3436	0.1855	5.52763
3437	0.202	4.97772
3438	0.1885	5.21748
3439	0.085	5.47567
3440	0.544	4.36173
3441	0.2255	4.716
3442	0.414	4.74036
3445	0.397	4.80618
3446	0.326	5.23553

## Sheet: Figure 5
Panel A					Panel B					Panel C					Panel D				Panel E				Panel F				Panel G
anti-PS IgM levels in U/mL					anti-PS IgG levels in U/mL					anti-PS IgG levels in U/mL					Correlation - paired data				Correlation - paired data				Correlation - paired data				Correlation - paired data
UM	CM	neg	pos		HC	NMC	UM	CM		Ret-Survivors	Ret- fatal	Ret+ Survivors	Ret+ fatal		Patient ID	anti-PS IgG	sCD62p		Patient ID	anti-PS IgG	sCD40L		Patient ID	anti-PS IgG	HgB		Patient ID	anti-PS IgG	PCV
3.52753	4.53775	2.30399	39.3541		0.25522	0.454531	1.13024	0.895417		0.659905	3.47347	1.00196	1.28009		3298		15230.8		3298		689.09		3297				3297
1.97304	2.45301	2.24889	40.3546		0.270468	0.777058	1.23298	1.30827		1.66801	4.20855	0.839212	0.900349		3300				3300				3298		6.6		3298		22
1.75778	4.10167	2.74755	40.0641		0.566386	0.648214	1.39132	0.743768		1.21953	1.44213	1.56731	1.85434		3301				3301								3299*
1.52376	1.49512				0.815019	0.904854	3.39988	0.865527		0.282584	5.79409	1.27	1.31036		3305		15420.7		3305		763.6		3300				3300		29
1.82943	2.7857				0.890697	0.743768	1.28892	0.925769		0.721574	2.26123	1.64787	1.11845		3308				3308				3301		11		3301		31
2.10536	3.31477				1.17697	1.06469	2.58888	0.544467		0.100363	2.97449	0.201121	0.879986		3311		13756.1		3311		1931.66		3302*				3302*
2.6989	3.80335				1.60958	1.30755	1.72551	1.68378		0.986736		0.844313	0.64445		3312		26070.2		3312		2239.22		3303*				3303*
1.32062	2.97266				1.74869	1.91555	1.68842	1.41921		1.00703		0.762568	2.79639		3313				3313				3304*				3304*
2.56482	4.96793				0.136354	0.848683	1.69305	0.95581		3.1534		1.37086	4.52927		3316	1.33121			3316	1.33121	4091.47		3305		5.2		3305		14
3.63945	1.75972				0.755361	0.806653	0.700854	1.14426		2.3562		0.504549	3.51651		3318	1.15863			3318	1.15863	1870.25		3306*				3306*
1.81524	6.02163				0.347867	0.778665	0.919001	0.764581		2.48292		1.76368	6.45049		3320	1.62304			3320	1.62304	2306.09		3307*				3307*
3.65225	2.52266				0.44931	1.4245	1.92945	1.28852		3.82883		0.777919	2.14925		3321	1.22363			3321	1.22363	2201.87		3308		5.1		3308		24
6.24919	1.66528				0.625178	1.71211	0.928427	0.558734		5.03672		0.986736			3323	2.21564			3323	2.21564	2656.13		3309*				3309*
2.70848	2.43895				0.504753	1.3103	1.60958	0.655437		2.89263		0.420773			3324	1.92091			3324	1.92091	2158.2		3310*				3310*
1.60888	1.61147				0.481642	0.611261	2.51903	1.32764		4.52339		1.19933			3325		13298.6		3325		518.52		3311		5.8		3311		17
5.20222	1.45406				0.518627	0.65303	1.91091	1.22981		3.52474		0.675344			3326		17951		3326		557.83		3312		7.4		3312		24
5.00575	3.45339				0.639101	2.40625	0.200681	1.23765		2.50515		1.10328			3327	1.65458	27733.9		3327	1.65458	2239.94		3313				3313		20
3.78438	1.90226				0.839338	0.497682	0.514002	0.920775		3.79471		1.64284			3328	1.61251			3328	1.61251	1515.66		3314				3314
4.47216	3.36458				0.246624	0.739223	2.19343	1.18073		2.50634		2.20741			3329	1.45389			3329	1.45389	3474.21		3315*				3315*
2.92214	3.63753				0.333702	2.0685	0.755361	1.6003				0.123164			3330	2.00391	23173.9		3330	2.00391	1686.77		3316	0.895417	10		3316	0.895417	32
4.23199	3.36905				0.504753	0.64234	0.778665	1.24819				0.844313			3331	0.465116			3331	0.465116	3539.46		3317*				3317*
3.42302	1.97111				0.554824	0.70363	0.769341	1.49795				2.94382			3334		28209.3		3334		981.09		3318	0.743768	8.7		3318	0.743768	27
3.81477	6.4864				0.387165	0.915744	0.690203	0.440755				0.0165083			3336	1.16406	17531.4		3336	1.16406	689.09		3319*				3319*
3.47391	2.84974				0.549647	0.794943	0.862706	0.271756				0.473223			3337		7390.14		3337		2171.84		3320	0.925769	7.7		3320	0.925769	21
2.16433	7.24235				0.632088	0.445316	0.435462	0.820476				0.777919			3338	1.07682			3338	1.07682	2850.01		3321	0.544467	5.2		3321	0.544467	25
9.60907	5.29368				1.01076	0.647462	0.407781	1.75176				2.93341			3339	1.71752	19598		3339	1.71752	496.69		3322*				3322*
10.628	4.55792				2.44545	1.74549	0.904814	1.12536				1.81			3340	0.798567			3340	0.798567	2409.72		3323	1.68378			3323	1.68378	17
4.49482	4.28805				0.626958	0.652581	0.783328	1.63715				3.06			3342	2.12284			3342	2.12284	1107.41		3324	1.41921	8		3324	1.41921	25
2.45307	1.73876				0.230031	1.09043	0.783328	2.27973				2.28			3343	1.09323			3343	1.09323	3296.97		3325		9		3325		27
4.41502	5.45798				0.825236	0.779771	0.806653	1.37032				4.53			3344	1.31513			3344	1.31513	4677.33		3326		7.9		3326		26
4.84732	4.91363				1.39205	1.76983	0.66232	2.29192				2.12			3346	0.189031	25306.7		3346	0.189031	2641.65		3327	0.95581	9.2		3327	0.95581	33
2.63036	2.6285				0.611551	1.51614	0.643744	2.00825				6.1			3347	0.707179	16398.1		3347	0.707179	772.37		3328	1.14426	7.4		3328	1.14426	22
4.20414	3.96188				0.632088	0.519671	3.54043	3.54245				1.9134			3348				3348				3329	0.764581	9.6		3329	0.764581	28
7.35988	5.96016				0.940796	0.229875	3.32347	0.467187				1.62095			3349				3349				3330	1.28852	7.9		3330	1.28852	23
5.1667	5.09202					0.951955	3.05702	0.0594771				5.84987			3350	1.53867			3350	1.53867	3158.21		3331	0.558734	7.6		3331	0.558734	26
7.15533	4.62303					1.0327	3.25245	0.890771				2.63415			3351	0.983267	31962.2		3351	0.983267	3871.02		3332*				3332*
2.41782	3.45825					1.3825	2.28921	2.90435				5.50532			3352	1.43794	12611.4		3352	1.43794	1164.24		3333*				3333*
3.08249	3.13832					2.21391	1.9994	0.347041				3.47159			3353	1.99873			3353	1.99873			3334		12.2		3334		35
5.60797	3.22636					2.15404	2.59248	1.49795				3.19702			3354	1.20201	18082.2		3354	1.20201	544.72		3335*				3335*
	4.56187					1.97421	5.31366	1.04091				1.99898			3355		11913.5		3355		2608.19		3336	1.32764	9.2		3336	1.32764	27
	3.25962					0.208664	3.32398	0.88326				1.89301			3356				3356				3337		7		3337		23
	5.63763					0.292462	7.08561	0.829996				2.51546			3357	1.93078			3357	1.93078			3338	1.22981			3338	1.22981	21
	3.60608					0.858187	2.87792	8.46962				2.22909			3359				3359				3339	1.23765	5.2		3339	1.23765	22
	5.66427					1.43724	2.54841	0.708806				1.97253			3360	2.87677			3360	2.87677			3340	0.920775	9.1		3340	0.920775	30
	3.07625					1.90816	3.10037	2.93341				2.01448			3361				3361				3341*				3341*
	3.82704					2.23785	3.60803	4.60155				2.05993			3362	0.378751	36248.4		3362	0.378751	5008.44		3342	1.6003	6.9		3342	1.6003	23
	2.27796					2.65631	3.62068	2.79639				4.61413			3363				3363				3343	1.24819	8.8		3343	1.24819	27
	3.75039					2.05818	2.87335	1.81299				10.4294			3364				3364				3344	1.49795	6.3		3344	1.49795	16
	2.18551						4.13469	3.05901				3.92067			3365				3365				3345*				3345*
	6.66461						4.94218	2.27625				2.71551			3366	1.16406	24085.7		3366	1.16406	3712.59		3346	0.271756	4.5		3346	0.271756	25
	3.92605						4.32361	4.52927				4.0238			3367	3.31423			3367	3.31423			3347	0.820476	8		3347	0.820476	25
	3.8366						3.41535	4.5278				2.50158			3368	0.263276			3368	0.263276			3348		4.4		3348		23
	6.65614						2.30984	4.5054				2.85714			3369				3369				3349		5.9		3349		17
	2.83626						5.71833	2.11876				2.26204			3370				3370				3350	1.75176	8.8		3350	1.75176	23
	4.44322						2.98177	6.09536				2.19479			3373	0.764457	15898.9		3373	0.764457	3705.74		3351	1.12536	10.2		3351	1.12536	33
	4.08795						2.62629	3.51651				2.28881			3374				3374				3352	1.63715	7.5		3352	1.63715	24
	4.92831						2.91765	3.47347				2.85521			3375	4.68613	21506.2		3375	4.68613	3399.98		3353	2.27973	10.8		3353	2.27973	35
	4.2159						2.82737	3.1534				1.61873			3376				3376				3354	1.37032	7.2		3354	1.37032	21
							2.16405	2.3562				3.22353			3377	0.950011			3377	0.950011			3355		4.3		3355		13
							5.27182	1.9134				3.66501			3378	2.93342	15756.1		3378	2.93342	4470.86		3356		6.4		3356		21
							4.30056	1.62095				2.88762			3379	4.25555	24623.2		3379	4.25555	3357.87		3357	2.29192	5.2		3357	2.29192	16
							5.71985	2.48292				2.42435			3380	2.79639	27136		3380	2.79639	3879.19		3358*				3358*
							2.88254	7.70995				3.95248			3381	1.81299	21434.7		3381	1.81299	3530.01		3359		7.6		3359		25
							3.8888	5.84987							3382	3.05901	25181.1		3382	3.05901	4502.18		3360	2.77535	8.3		3360	2.77535	26
							6.81119	2.63415							3383	2.27625	19487.4		3383	2.27625	4088.29		3361		7.1		3361		21
							4.4383	3.82883							3384	4.52927	44094.9		3384	4.52927	6681.4		3362	0.467187	3.5		3362	0.467187	9
							6.2491	4.20855							3385	4.5278	20466.7		3385	4.5278	3739.69		3363		6.8		3363		17
							3.41917	5.50532							3386	4.15719	44138.4		3386	4.15719	9145.61		3364	0.0594771	5.6		3364	0.0594771	15
							4.08906	3.47159							3387	2.11876	38877.6		3387	2.11876	8275.25		3365		7.3		3365		22
							3.42726	3.19702							3388	6.09536	39248.2		3388	6.09536	10863.5		3366	0.890771	6.4		3366	0.890771	23
							25.0598	5.03672							3389	3.51651	29598.7		3389	3.51651	4401.31		3367	2.90435	8.5		3367	2.90435	28
							2.89741	1.99898							3390		18839		3390		5038.36		3368	0.347041	6.7		3368	0.347041	23
							3.09884	1.89301							3395	1.9134	31384.5		3395	1.9134	8360.81		3369		9.3		3369		27
							4.78385	1.44213							3396	1.62095	19221.7		3396	1.62095	4175.27		3370		10.7		3370		38
								2.51546							3399	5.84987	27463.2		3399	5.84987	5094.94		3371*				3371*
								2.89263							3400	2.63415	19610.5		3400	2.63415	4105.35		3372*				3372*	1.0409078*	37*
								2.22909							3403	5.50532	36387.3		3403	5.50532	4018.32		3373	0.88326	7.8		3373	0.88326	22
								1.97253							3404	3.47159	67933.9		3404	3.47159	4197.2		3374		9.2		3374		26
								2.01448							3405	3.19702	32926.3		3405	3.19702	3073.45		3375		9.9		3375		15
								2.05993							3407	1.99898	37346.6		3407	1.99898	1442.4		3376		7.8		3376		25
								4.61413							3408	1.89301	44779.9		3408	1.89301	1721.65		3377	0.708806	9.1		3377	0.708806	27
								10.4294							3410	2.51546	25930.4		3410	2.51546	1721.65		3378	2.93341	7.6		3378	2.93341	20
								3.92067							3412	2.22909	26536.3		3412	2.22909	3455.41		3379	4.60155	7.3		3379	4.60155	20
								2.71551							3413	1.97253	26354.9		3413	1.97253	1016.11		3380	2.79639	5.5		3380	2.79639	15
								4.0238							3414	2.01448	36331.5		3414	2.01448	2250.68		3381	1.81299	7.3		3381	1.81299	21
								4.52339							3415	2.05993	30169.7		3415	2.05993	1192.52		3382	3.05901	6		3382	3.05901	19
								5.79409							3416	4.61413	28546.4		3416	4.61413	1207.22		3383	2.27625	8.4		3383	2.27625	31
								6.45049							3417	10.4294	34995.6		3417	10.4294	1354.21		3384	4.52927	10.2		3384	4.52927	30
								2.26123							3418	3.92068	41493.3		3418	3.92068	2015.57		3385	4.5278	3.5		3385	4.5278	11
								2.50158							3419	2.71551	77235.6		3419	2.71551	2882.47		3386	4.5054	10.4		3386	4.5054	34
								2.97449							3420	4.0238	43856.5		3420	4.0238	2118.43		3387	2.11876	6.9		3387	2.11876	22
								2.14925							3423	6.45049	48701.1		3423	6.45049	1332.16		3388	6.09536	8.3		3388	6.09536	33
								2.85714							3425	2.50158	79527.8		3425	2.50158	5291.37		3389	3.51651	4.9		3389	3.51651	14
								2.26204							3427	2.14925	41534.7		3427	2.14925	2485.77		3390		8.6		3390		28
								3.52474							3428		126792		3428		10672.4		3391*				3391*
								2.50515							3429	2.85714	17734.4		3429	2.85714	1460.31		3392*				3392*
								2.19479							3430	2.26204	12711.1		3430	2.26204	1048.61		3393*				3393*
								2.28881							3431		23652.9		3431		4398.38		3394*				3394*
								2.85521							3433		29553.2		3433		3722.28		3395	1.9134	6.7		3395	1.9134	20
								1.61873							3435	2.19479	29931.8		3435	2.19479	4792.54		3396	1.62095	9.7		3396	1.62095	30
								3.22353							3436	2.28881	18001.4		3436	2.28881	4365.48		3397*				3397*
								3.66501							3437		20715.5		3437		3540.23		3398*				3398*
								2.88762							3438	2.85521	22042.7		3438	2.85521	4825.34		3399	5.84987	6		3399	5.84987	27
								3.79471							3439	1.61873	19141.1		3439	1.61873	2875.47		3400	2.63415	10.4		3400	2.63415	29
								2.50634							3440	3.22353	19982.3		3440	3.22353	3141.93		3401*				3401*
								2.42435							3441	3.66501	14195.8		3441	3.66501	4529.89		3402*				3402*
								3.95248							3442	2.88762	28921.5		3442	2.88762	3738.82		3403	5.50532	8.3		3403	5.50532	24
								0.295869							3445	2.42435	30275.6		3445	2.42435	7041.08		3404	3.47159	8.9		3404	3.47159	24
															3446	3.95248	39021.6		3446	3.95248	8945.49		3405	3.19702	4.5		3405	3.19702	16
																							3406*				3406*
																							3407	1.99898	5.7		3407	1.99898	13
																							3408	1.89301	8.5		3408	1.89301	22
																							3409*				3409*
																							3410	2.51546	7.4		3410	2.51546	28
																							3411*				3411*
																							3412	2.22909	8.4		3412	2.22909	24
																							3413	1.97253	7.4		3413	1.97253	22
																							3414	2.01448	8.1		3414	2.01448	23
																							3415	2.05993	11.7		3415	2.05993	38
																							3416	4.61413	8.2		3416	4.61413	18
																							3417	10.4294	8.1		3417	10.4294	25
																							3418	3.92067	4.2		3418	3.92067	14
																							3419	2.71551	7.5		3419	2.71551	19
																							3420	4.0238	8.1		3420	4.0238	24
																							3421*				3421*
																							3422*				3422*
																							3423	6.45049	10.1		3423	6.45049	34
																							3424*				3424*
																							3425	2.50158	8.2		3425	2.50158	23
																							3426*				3426*
																							3427	2.14925	9.7		3427	2.14925	30
																							3428		9		3428		27
																							3429	2.85714	7.1		3429	2.85714	22
																							3430	2.26204	6.9		3430	2.26204	20
																							3431		8		3431		23
																							3432*				3432*
																							3433		9.5		3433		31
																							3434*				3434*
																							3435	2.19479	9.1		3435	2.19479	29
																							3436	2.28881	7.6		3436	2.28881	29
																							3437		11.1		3437		34
																							3438	2.85521	7.9		3438	2.85521	27
																							3439	1.61873	7.6		3439	1.61873	23
																							3440	3.22353	7.2		3440	3.22353	22
																							3441	3.66501	9.1		3441	3.66501	34
																							3442	2.88762	6.3		3442	2.88762	20
																							3443*				3443*
																							3444*				3444*
																							3445	2.42435	8.6		3445	2.42435	26
																							3446	3.95248	7.2		3446	3.95248	22

## Sheet: Supp Fig S1
Panel A					Panel B					Panel C					Panel D					Panel E					Panel F					Panel G					Panel H
anti-PL IgG					anti-CL IgG					anti-B2GPI IgG					anti-PS IgG					anti-dsDNA IgG					anti-MPO IgG					anti-PR3 IgG					anti-PF4/P IgG
UM	CM	neg	pos		UM	CM	neg	pos		UM	CM	neg	pos		UM	CM	neg	pos		UM	CM	neg	pos		UM	CM	neg	pos		UM	CM	neg	pos		UM	CM	neg	pos
2.45751	2.99949	2.07208	35.927		2.34123	1.20488	3.35876	51.6102		3.56256	1.48643	3.44118	46.7012		1.59671	1.33121	2.30399	39.3541		0.137504	0.146876	0.168927	1.69165		1.64288	2.82904	1.61681	33.134		1.7276	2.33315	2.20939	43.9849		0.1295	0.3845	0.095	2.112
1.89878	3.16454	1.48515	34.5372		2.50303	1.93778	3.56519	50.7848		2.56296	3.91859	3.15469	44.3633		1.71229	1.15863	2.24889	40.3546		0.089468	0.149137	0.114048	1.46825		1.41949		1.41293	40.167		1.53777	1.03851	2.19974	38.7924		0.096	0.1105	0.076	2.928
1.86705	2.91491	2.01819	36.2201		1.85881	7.06513	3.09962	57.5814		2.69192	29.5204	3.68245	47.6107		1.88973	1.62304	2.74755	40.0641		0.124839	0.086356	0.136763	2.67985		2.3699	1.76991	1.56569	38.4625		1.56338	2.22624	2.42349	36.7521		0.1725	0.3615	0.133	2.351
2.86417	2.26429				2.02641	3.39171				2.8837	2.56349				4.09475	1.22363				0.121745	0.140779	0.0841849			1.95374	1.60063				1.90416	1.58655				0.3335	0.1465	0.107	2.638
4.87148	3.02382				2.84945	3.30687				2.38441	2.58732				1.77506	2.21564				0.146297	0.101626	0.260172				2.73816				1.0614	3.28034				0.206	0.455
2.11962	4.25405				2.3508	3.21423				2.55942	3.48266				3.21237	1.92091				0.098044	0.112862	0.0763047			2.07809	1.69152				1.28912	1.47658				0.076	0.208
4.96297	4.01399				2.42961	2.07985				2.56856	3.18433				2.26196					0.203578	0.096723	0.0789633			1.74338	1.54413				1.84156	1.77763				0.1075	0.166
2.22206	4.09608				3.23938	3.45283				6.17903	2.84525				2.22079					0.109406	0.115576	0.0829026			1.84441	1.83242				1.76377	2.1202				0.3895	0.14
1.85119	2.88531				4.05508	2.62691				2.7734	20.6284				2.22594	1.65458				0.139711	0.105028				1.52718	1.62856				1.93348	1.70297				0.095	0.11
2.05518	2.16081				3.58672	4.35949				4.28389	4.90622				1.10962	1.61251				0.105914					1.85183	1.5579				2.9176	1.50057				0.0885	0.2005
3.17619	5.12576				6.30329	3.46442				3.29668	2.20831				1.35797	1.45389				0.170812	0.122487				1.89326	1.9055				2.22624	2.57094				0.199	0.2265
3.39547	3.69476				3.19778	3.25885				5.46287	1.62401				2.48778	2.00391				0.151725	0.135514				1.50745	2.09461				1.86939	2.05656				0.114	0.333
9.00665	4.41657				2.31675	2.22915				2.22652	1.81595				1.36866	0.465116					0.111378					1.92339				1.06416	1.98486				0.1585	0.1245
2.91702	3.5758				2.53745	5.21601				2.35828	2.50687				2.13316					0.123156					2.33523	1.82455				2.07254	1.538				0.102	0.2145
3.49621	3.33293				3.88316	3.9686				2.78624	4.14155				3.13597	1.16406				0.188272	0.091494				1.83284	1.52136				1.67584	2.11366				0.1005	0.1765
2.91913	2.18615				3.38412	3.32062				3.46609	4.3931									0.166615	0.11753				1.79293	1.86335				1.63899	2.0138				0.1085	0.3665
2.60879	4.21881				3.21218	3.57324				6.642	2.30412				2.46729	1.07682					0.105299				1.68296	1.88468				1.67305	3.90568				0.125	0.1245
3.66803	1.85013				3.38766	3.04806				3.15736	2.84574				0.302451	1.71752				0.102856	0.114472				1.52758	1.66146				2.29859	1.56523				0.113	0.435
3.24877	1.73587				2.60778	2.16311				5.13975	2.94127				0.712932	0.798567				0.104359	0.118235				1.37886	1.40327				1.58088	1.50813				0.09	0.0865
3.6722	2.40577				3.10581	2.04075				3.1867	4.35619				2.58502	2.12284				0.095027	0.124097				1.54474	1.65067				1.67972	1.68762				0.155	0.314
2.27753	6.85334				2.35217	2.75315				2.93153	2.59846					1.09323					0.132275				1.48424	1.9242				1.54927	2.23059				0.168	0.295
5.27343	5.25754				3.82913	7.09622				2.70189	3.41946				1.00537	1.31513					0.075486				2.09959	1.73535				1.94772	2.01206				0.1215	0.186
1.82052	2.25709				4.25984	5.00929				7.06629	2.33993				1.03291	0.189031				0.118468	0.137965				1.80195	1.72383				1.72565	2.279				0.216	0.2
1.09374	3.25287				4.73481	2.80624				2.4752	2.02559				1.0219	0.707179				0.17669	0.148859				1.60424	1.56338				2.03085	1.68163				0.095	0.2685
2.52763	4.68176				3.26246	3.94911				2.64983	4.38139				0.927766					0.153577	0.113348				1.36903	2.0829				1.55833	2.03984				0.1205	0.263
3.39867	4.60283				4.22435	4.20454				1.88586	2.29149				1.13143					0.122085	0.147237				1.39769	3.65319				1.44727	2.80285				0.2615	0.5345
2.8072	3.31025				2.55602	5.42143				6.5598	2.33472				0.614263	1.53867				0.111786	0.118647				1.40981	2.28025				1.35161	3.43989				0.1485	0.5995
5.1863	2.39086				4.08769	4.0759				2.21326	4.28864				0.578957	0.983267				0.130002	0.079088				1.69897	1.95017				1.74744	1.56959				0.1155	0.2615
3.04507	3.03189				4.92084	3.87344				4.74202	2.00481				1.18034	1.43794					0.089759				1.97931	5.52138				2.42897	2.49282				0.211	0.328
4.87077	1.05736				4.5754	3.875				14.1701	2.24686				1.03841	1.99873				0.152594	0.107306				2.27465	1.81953				3.31722	2.49528				0.211	0.2815
2.79217	1.50083				4.50965	3.37941				3.85219	1.86344				1.03841	1.20201				0.149157	0.090295				1.85129	1.58271				1.81707	1.8414				0.2145	0.313
0.906379	2.4252				8.08559	3.69736				8.6756	1.3186				1.06586					0.18498	0.077659				1.72753	1.31079				1.35131	1.34555				0.1485	0.123
2.67548	1.42995				3.59239	1.88241				1.57952	1.65539				0.894281					0.100861	0.089149				7.57384	1.43513				1.67087	1.92273				0.3135	0.25
4.06937	3.57548				4.22968	2.79399				1.90926	3.34057				0.871876	1.93078				0.160691	0.146254				1.60012	1.90938				1.40984	1.81221				0.223	0.268
2.91471	2.15624				1.82851	3.50738				2.59928	1.29985									0.091067	0.101442				2.22658	1.79058				2.21067	1.66067				0.2675	0.2695
4.04216	1.50637				2.79474	2.40407				10.9258	2.37056					2.87677				0.081082	0.088791				2.00245	1.75783				1.52839	1.5552				0.207	0.3205
1.63809	1.41894				2.96836	2.91445				1.86524	2.36049									0.101499	0.143367				1.41897	1.81257				1.46143	1.648				0.101	0.1705
3.01903	1.40611				2.54569	2.63426				23.4128	17.0581					0.378751				0.11655	0.090682				2.83049	2.03874				1.99401	1.69277				0.1915	0.2435
2.74007	3.86365				8.45331	4.98818				1.92919	13.1729									0.152031	0.105118				1.96835	2.06405				2.11608	1.82323				0.1605	0.507
2.64322	8.71531				1.87877	6.55557				2.90338	2.47125									0.196111	0.115491				1.67112	5.9882				1.82508	1.71063				0.1835	0.5045
11.9044	2.64254				6.33509	3.74635				9.27065	2.87331									0.083623	0.137012				2.24943	1.50116				1.86984	2.50127				0.387	1.278
1.75006	1.77708				1.75345	3.15297				1.61262	2.15218					1.16406				0.196641	0.122561				1.63368	1.56338				2.08836	1.94871				0.1905	0.334
7.36146	2.41146				2.17126	3.99362				5.92972	3.50945					3.31423				0.124143	0.139751				1.93045	1.93575				1.76685	1.90993				0.204	0.464
2.02204	3.4988				3.0063	4.45418				1.8801	44.0511					0.263276				0.132239	0.092408				1.69599	5.86509				1.39105	2.11855				0.2815	0.501
1.99121	6.36188					11.2467				3.58295	3.46934									0.099991	0.118364				1.95793	1.71696				2.98132	1.42191				0.2465	0.2895
2.75966	4.91554					6.94342				1.55667	7.92914									0.185	0.07059				2.1756	3.62784				2.42266	2.96254				0.4305	0.8295
	1.59606					2.42618				3.12114	3.92442					0.764457				0.19	0.140621					1.56179					1.37423				0.169	0.1825
	1.75773					3.28936				4.36421	7.8063									0.176	0.114118					1.74103					1.82097				0.207	0.1535
	2.09537					3.85156					2.55923					4.68613				0.149	0.078773					1.4765					1.34789				0.242	0.3115
	1.59606					2.48596					1.86958									0.163	0.124293					1.56569					1.62661				0.1845	0.179
	3.71293					2.80447					3.34519					0.950011				0.149	0.076613					2.64442					2.03034				0.268	0.239
	2.37332					2.34268					2.68463					2.93341				0.185	0.085769					1.80453					1.49043				0.125	0.6505
	1.73282					2.54522					2.62806					4.25555				0.153	0.083758					1.74564					1.45025				0.291	0.25
	2.71167					3.40378					1.96802					2.79639				0.153	0.091664					2.2229					1.80715				0.156	0.429
	3.93651					3.02957					3.61393					1.81299				0.14						2.78628					1.7908				0.241	0.3725
	3.11865					1.48813					4.05855					3.05901				0.149	0.125366					1.60108					1.39394				0.1975	0.1605
	2.16591					1.71217					2.69557					2.27625				0.158	0.097329					1.98608					1.84948				0.165	0.142
	1.80279					1.92764					2.44078					4.52927				0.085	0.079276					1.55396					1.37663				0.1645	0.4115
	1.87576					1.81409					3.73822					4.5278				0.101	0.120612					1.67112					2.28786				0.189	0.1855
	2.26174					3.17164					6.89973					4.15719				0.098	0.105153					1.7507					1.74349				0.2505	0.202
	2.7871					1.35188					2.01842					2.11876				0.098	0.091067					1.82664					1.40863				0.234	0.1885
	1.42545					1.46679					2.1942					6.09536				0.107	0.108671					1.42					1.43982					0.085
	2.5495					2.82806					2.85839					3.51651				0.12	0.1153					2.51581					1.99638				0.278	0.544
	2.78513					3.2465					1.73967									0.098	0.091705					2.30972					2.51048				0.1515	0.2255
	2.35778					2.999									3.17672	1.9134				0.091	0.151					2.02559					1.90892				0.147	0.414
	3.03184					2.47449										1.62095				0.097	0.134					1.97701					1.75414				0.1925	0.24
	2.82338					3.1291										5.84987				0.074	0.112					2.09681					2.03456					0.256
	1.92767					2.18109										2.63415				0.1	0.103					3.07469					2.01268				0.151	0.397
	2.21912					2.20659									2.95815	5.50532				0.146	0.138					2.11444					2.61354				0.181	0.326
																3.47159				0.113	0.093														0.2055	0.7055
																3.19702				0.091	0.115														0.1705	1.205
																1.99898				0.147	0.095														0.24	0.5845
																1.89301				0.084	0.1														0.2595	0.63
																2.51546				0.146	0.174														0.1955	0.152
															2.69082	2.22909				0.107	0.113														0.1895	0.2145
																1.97253				0.2	0.097														0.143	0.436
																2.01448				0.073	0.086														0.1655	0.3655
																2.05993				0.099	0.086														0.5025	0.2115
																4.61413				0.096															0.212	0.244
																10.4294				0.096	0.172														0.3675
															2.88678	3.92067				0.103															0.11	0.518
															2.28921	2.71551				0.093	0.103														0.1305
															1.9994	4.0238					0.101														0.204	0.447
															2.59248	6.45049					0.137														0.1175	0.591
															5.31366	2.50158					0.117														0.1545
															2.95866	2.14925					0.121														0.157
															7.08561						0.1														0.2205	0.759
															2.51185	2.85714					0.088														0.106	0.3035
															2.18421	2.26204					0.099														0.255
															2.73423						0.12														0.082	0.1565
															3.24496						0.104														0.175	0.5055
															3.62068	2.19479					0.136														0.188	0.5085
																2.28881					0.148														0.138	0.381
															2.87335						0.116														0.174	0.5485
															3.77903	2.85521					0.113														0.2025	0.4335
															4.60486	1.61873					0.071														0.148	0.241
															3.97153	3.22353					0.134														0.143	0.2085
															3.41535	3.66501					0.084														0.2335	0.5125
															2.30984	2.88762					0.073														0.222	0.8055
															5.40524	2.42435					0.08														0.193	0.259
																3.95248					0.158														0.231	0.502
																0.966656					0.135														0.144	0.6205
															2.98177	2.02462					0.158														0.142	0.3805
															2.62629	1.5598					0.158														0.111
															2.91765						0.144														0.184	0.377
															2.82737						0.122														0.149	0.235
															2.16405	0.555261					0.131														0.215	0.1835
															4.94407						0.149														0.262	0.434
															3.94802	1.03291					0.122														0.133	0.2115
																0.353585					0.085														0.0975	0.3315
															5.4068						0.117														0.1805	0.2365
															2.51645	1.31513					0.183														0.244	0.169
															3.52919	1.33656					0.123														0.2215	0.3155
															6.54094	3.47347					0.117														0.258	0.241
															4.08862	3.1534																			0.188	0.1115
															5.95568	2.3562					0.093														0.1205	0.32725
															3.05446						0.095														0.2505	0.298
															3.7326	2.48292					0.071														0.22	0.258
															3.06262	7.48103					0.084														0.1935	0.191
																3.82883					0.1														0.1915
															25.8367	4.20855					0.086														0.181
																5.03672					0.075														0.136	0.2525
																1.44213					0.182														0.1915	0.481
															2.5313	2.89263					0.082														0.201	0.3315
															2.7327	4.52339					0.103														0.2315	0.392
															4.44233	5.79409					0.082														0.2205	0.1955
																2.26123					0.104
																2.97449
																3.52474					0.097															0.3815
																2.50515					0.114															0.164
																3.79471					0.088
																2.50634					0.11															0.2015
																					0.188															0.34
																					0.092															0.1675
																					0.096															0.148333
																					0.156
																					0.124															0.18
																					0.079															0.343
																					0.094															0.130667
																					0.122															0.143
																					0.104															0.225
																					0.087															0.270333
																																				0.1825
																																				0.19975
																																				0.168
																																				0.165
																																				0.2495
																																				0.309

## Sheet: Supp Fig S2
Panel A						Panel B					Panel B
CIC levels						Spearman Correlation - paired data					Spearman Correlation - paired data
UM	CM	neg	pos			patient ID	anti-PF4/P IgG	CIC			patient ID	anti-OS IgG	CIC
	2.25072	2.96886	23.2418			3298	0.7055	5.1902			3298		5.1902
1.77015	2.56772	2.37912	15.6099			3300	0.5845	4.34006			3300		4.34006
2.31788	2.61355	2.92419	25.7875			3301	0.63	3.99424			3301		3.99424
2.66567	2.69741					3305	0.3655	2.56772			3305		2.56772
2.76567	2.74063					3308		4.08069			3308		4.08069
2.97802	2.92795					3311	0.447	3.66282			3311		3.66282
3.36645	3.00597					3312	0.591				3312
3.38852	3.05298					3313		8.54755			3313		8.54755
3.39194	3.07395					3316	0.3035	7.32277			3316	1.33121	7.32277
3.47164	3.08278					3318	0.1565	2.25072			3318	1.15863	2.25072
3.62996	3.12968					3320	0.5085	3.30259			3320	1.62304	3.30259
3.65232	3.15568					3321	0.381	2.69741			3321	1.22363	2.69741
3.65784	3.19978					3323	0.4335	5.75216			3323	2.21564	5.75216
3.66426	3.25166					3324	0.241	13.389			3324	1.92091	13.389
3.66667	3.27761					3325	0.2085	2.92795			3325		2.92795
3.85522	3.30259					3326	0.5125	14.1095			3326		14.1095
3.87196	3.42239					3327	0.8055	3.60519			3327	1.65458	3.60519
3.91642	3.42274					3328	0.259	7.19308			3328	1.61251	7.19308
4.13731	3.43284					3329	0.502	3.99424			3329	1.45389	3.99424
4.29121	3.57463					3330	0.6205	7.58213			3330	2.00391	7.58213
4.31791	3.60519					3331	0.3805	4.7147			3331	0.465116	4.7147
4.38657	3.61194					3334	0.235	4.02687			3334		4.02687
4.47463	3.66282					3336	0.434	5.33582			3336	1.16406	5.33582
4.67991	3.76711					3337	0.2115	3.57463			3337		3.57463
4.68315	3.77925					3338	0.3315	4.40448			3338	1.07682	4.40448
4.69647	3.85165					3339	0.2365	3.00597			3339	1.71752	3.00597
4.72924	3.86567					3340	0.169	3.27761			3340	0.798567	3.27761
4.76923	3.87896					3342	0.241	3.42239			3342	2.12284	3.42239
4.84066	3.9128					3343	0.1115	3.43284			3343	1.09323	3.43284
4.92599	3.99424					3344	0.32725	8.14627			3344	1.31513	8.14627
4.99552	3.99424					3346	0.258	4.21642			3346	0.189031	4.21642
5.00916	4.02687					3347	0.191	4.45672			3347	0.707179	4.45672
5.1597	4.03746					3348					3348
5.44627	4.08069					3349		4.54525			3349		4.54525
5.48718	4.17329					3350	0.2525	12.4558			3350	1.53867	12.4558
5.48901	4.18592					3351	0.481	3.08278			3351	0.983267	3.08278
5.84925	4.21642					3352	0.3315	3.25166			3352	1.43794	3.25166
6.23626	4.26049					3353	0.392	7.39404			3353	1.99873	7.39404
6.24007	4.27042					3354	0.1955	3.77925			3354	1.20201	3.77925
6.25993	4.30132					3355		3.05298			3355		3.05298
6.39194	4.31136					3356		7.30795			3356		7.30795
6.63024	4.31236					3357	0.3815	3.9128			3357	1.93078	3.9128
6.75632	4.33516					3359		6.12031			3359		6.12031
6.78146	4.337					3360	0.2015	4.50331			3360	2.87677	4.50331
6.82671	4.34006					3361					3361
6.98901	4.36996					3362	0.34	4.79912			3362	0.378751	4.79912
7.00722	4.37196					3363	0.1675	4.37196			3363		4.37196
7.15821	4.40448					3364	0.148333	3.42274			3364		3.42274
7.38852	4.43598					3365		4.30132			3365		4.30132
7.43157	4.45672					3366	0.18				3366	1.16406
7.85018	4.50331					3367	0.343	4.56954			3367	3.31423	4.56954
7.8597	4.52888					3368	0.130667	4.31236			3368	0.263276	4.31236
7.90839	4.54525					3369	0.143	3.76711			3369		3.76711
8.0597	4.56954					3370	0.225	4.27042			3370		4.27042
8.09747	4.62985					3373	0.19975	4.26049			3373	0.764457	4.26049
8.21978	4.6426					3374	0.168	5.38962			3374		5.38962
8.26932	4.67582					3375	0.165	4.43598			3375	4.68613	4.43598
8.27656	4.7147					3376	0.2495	6.68543			3376		6.68543
8.74393	4.79912					3377	0.309				3377	0.950011
8.85018	4.80952					3378	0.3845	27.78938*			3378	2.93342	27.78938*
8.92239	4.84249					3379	0.1105	7.06044			3379	4.25555	7.06044
9.36813	4.91643					3380	0.3615	7.64835			3380	2.79639	7.64835
10.0331	5.00903					3381	0.1465	4.33516			3381	1.81299	4.33516
10.3466	5.06052					3382	0.455	5.38462			3382	3.05901	5.38462
11.0839	5.12274					3383	0.208	3.15568			3383	2.27625	3.15568
13.2657	5.1902					3384	0.166	4.67582			3384	4.52927	4.67582
26.6769	5.28938					3385	0.14	4.31135			3385	4.5278	4.31135
	5.33582					3386	0.11	7.81502			3386	4.15719	7.81502
	5.38462					3387	0.2005	4.337			3387	2.11876	4.337
	5.38962					3388	0.2265	5.28938			3388	6.09536	5.28938
	5.39193					3389	0.333	3.85165			3389	3.51651	3.85165
	5.52708					3390	0.1245				3390
	5.53791					3395	0.435	4.80952			3395	1.9134	4.80952
	5.57143					3396	0.0865	2.61355			3396	1.62095	2.61355
	5.63538					3399	0.186	7.77473			3399	5.84987	7.77473
	5.69314					3400	0.2	9.95787			3400	2.63415	9.95787
	5.75216					3403	0.5345	8.73105			3403	5.50532	8.73105
	5.98014					3404	0.5995	10.1426			3404	3.47159	10.1426
	5.98271					3405	0.2615	5.53791			3405	3.19702	5.53791
	6.12031					3407	0.2815	6.26173			3407	1.99898	6.26173
	6.26173					3408	0.313	5.52708			3408	1.89301	5.52708
	6.32784					3410	0.25	5.63538			3410	2.51546	5.63538
	6.57942					3412	0.2695				3412	2.22909
	6.68543					3413	0.3205	4.18592			3413	1.97253	4.18592
	6.91155					3414	0.1705	5.00903			3414	2.01448	5.00903
	6.97619					3415	0.2435	8.18592			3415	2.05993	8.18592
	7.03069					3416	0.507	9.08664			3416	4.61413	9.08664
	7.06044					3417	0.5045	7.03069			3417	10.4294	7.03069
	7.07781					3418	1.278	5.98014			3418	3.92068	5.98014
	7.19308					3419	0.334	6.91155			3419	2.71551	6.91155
	7.22383					3420	0.464	6.57942			3420	4.0238	6.57942
	7.30795					3423	0.8295	9.56318			3423	6.45049	9.56318
	7.32277					3425	0.1535	4.52888			3425	2.50158	4.52888
	7.39404					3427	0.179	4.6426			3427	2.14925	4.6426
	7.58213					3428	0.239				3428
	7.61095					3429	0.6505				3429	2.85714
	7.64835					3430	0.25				3430	2.26204
	7.77106					3431	0.429				3431
	7.77473					3433	0.1605				3433
	7.78386					3435	0.4115				3435	2.19479
	7.81502					3436	0.1855				3436	2.28881
	7.94404					3437	0.202				3437
	7.99819					3438	0.1885				3438	2.85521
	8.09603					3439	0.085				3439	1.61873
	8.14627					3440	0.544				3440	3.22353
	8.18592					3441	0.2255				3441	3.66501
	8.54755					3442	0.414				3442	2.88762
	8.73105					3445	0.397				3445	2.42435
	9.08664					3446	0.326				3446	3.95248
	9.56318
	9.95788
	10.1182
	10.1426
	10.6369
	10.7978
	12.4558
	13.389
	14.1095
	21.4025
	22.9856
	27.7894

## Sheet: Supp Fig S4
Panel A					Panel B
	anti-PF4/P IgG in oD				% Neutralization of anti-PF4/P IgG binding
Treatment	Replicate 1	Replicate 2			Treatment	Average % Neutralization
(+) ctl	2.4				HDH	77.8912
(-) ctl	0.09				100 ug/ul ssDNA	60.7993
CM	0.642	0.714			50 ug/ul ssDNA	66.1565
HDH	0.236	0.204			100 ug/ul gDNA	77.2959
100 ug/ul ssDNA	0.325	0.316			50 ug/ul gDNA	79.8469
50 ug/ul ssDNA	0.285	0.293
100 ug/ul gDNA	0.229	0.218
50 ug/ul gDNA	0.214	0.203
